# Supplementary material for: Iron Deficiency in Acute Coronary Syndrome Treated with Percutaneous Angioplasty—A Factor of Unestablished Significance
Source: Biomedicines. 2026 May 3;14(5):1038. doi: 10.3390/biomedicines14051038 (PMC13203707; doi:10.3390/biomedicines14051038)
Supplement: Supplementary file 1 [file biomedicines-14-01038-s001.zip]

Archive with 1 entries (1 files):
- biomedicines-4226479-supplementary revised after pub.pdf
